# Supplementary material for: Immunohistochemical Detection of Iron-Related Proteins in Sertoli Cell-Only Patterns in Canine Testicular Lesions
Source: Animals (Basel). 2025 May 9;15(10):1377. doi: 10.3390/ani15101377 (PMC12108426; doi:10.3390/ani15101377)
Supplement: Supplementary file 1 [file animals-15-01377-s001.zip]

Archive with 2 entries (2 files):
- Supplementary figure.pdf
- Table S1.pdf
